# Supplementary material for: Salvaging Affymetrix probes after probe-level re-annotation
Source: BMC Res Notes. 2008 Aug 19;1:66. doi: 10.1186/1756-0500-1-66 (PMC2547102; doi:10.1186/1756-0500-1-66)
Supplement: Additional file 1 — Definition origin and probe-set sizes Brainarray version 10. [file 1756-0500-1-66-S1.xls]

## Sheet: results
Supplementary Table 1 definition origin and probe-set sizes Brainarray version 10.
Brainarray version	10
Affymetrix NetAffx Annotation file	23
Entrez Gene Info File	23-10-2007
	probes	probe-sets	probes per set
Gene Chip HG-U133_Plus_2
Original Affymetrix	604258	54675	11.0518
Brainarray (_atd[Entrez])	268556	17527	15.3224
Affymetrix Entrez (_atm[Entrez])	37766	2345	16.1049
Affymetrix (AFFX-* or *_at)	262117	23847	10.9916
Total	568439	43719	13.0021
Gene Chip Rhesus
Original Affymetrix	668485	52865	12.6451
Brainarray (_atd[Entrez])	321315	16002	20.0797
Affymetrix Entrez (_atm[Entrez])	13327	838	15.9033
Affymetrix (AFFX-* or *_at)	299237	25626	11.6771
Total	633879	42466	14.9267
Gene Chip Mouse430_2
Original Affymetrix	496468	45101	11.0079
Brainarray (_atd[Entrez])	242463	16475	14.717
Affymetrix Entrez (_atm[Entrez])	70216	4765	14.7358
Affymetrix (AFFX-* or *_at)	151977	13874	10.9541
Total	464656	35114	13.2328
Gene Chip Canine_2
Original Affymetrix	473162	43035	10.9948
Brainarray (_atd[Entrez])	239813	15771	15.2059
Affymetrix Entrez (_atm[Entrez])	9764	597	16.3551
Affymetrix (AFFX-* or *_at)	176462	16136	10.9359
Total	426039	32504	13.1073
Gene Chip Chicken
Original Affymetrix	424097	38535	11.0055
Brainarray (_atd[Entrez])	182371	12495	14.5955
Affymetrix Entrez (_atm[Entrez])	24158	1613	14.9771
Affymetrix (AFFX-* or *_at)	183541	16730	10.9708
Total	390070	30838	12.649
Gene Chip Rat230_2
Original Affymetrix	342410	31099	11.0103
Brainarray (_atd[Entrez])	137550	11498	11.9629
Affymetrix Entrez (_atm[Entrez])	34684	2346	14.7843
Affymetrix (AFFX-* or *_at)	149254	13574	10.9956
Total	321488	27418	11.7254
Gene Chip Bovine
Original Affymetrix	265627	24128	11.0091
Brainarray (_atd[Entrez])	116013	9428	12.3052
Affymetrix Entrez (_atm[Entrez])	31289	2126	14.7173
Affymetrix (AFFX-* or *_at)	98878	8992	10.9962
Total	246180	20546	11.9819
Gene Chips HG-U133A and HG-U133B
Original Affymetrix A	247965	22283	11.128
Original Affymetrix B	249502	22645	11.018
Brainarray (_atd[Entrez])	166548	11961	13.9243
Affymetrix Entrez (_atm[Entrez])	12914	923	13.9913
Affymetrix (AFFX-* or *_at)	45394	4109	11.0475
Total A	224856	16993	13.2323
Brainarray (_atd[Entrez])	76236	6079	12.5409
Affymetrix Entrez (_atm[Entrez])	43318	2986	14.507
Affymetrix (AFFX-* or *_at)	120379	10926	11.0177
Total B	239933	19991	12.0021
Brainarray (_atd[Entrez])	159975	11277	14.186
Affymetrix Entrez (_atm[Entrez])	10156	699	14.5293
Affymetrix (AFFX-* or *_at)	45394	4109	11.0475
Total A	215525	16085	13.3991
Brainarray (_atd[Entrez])	65937	5028	13.114
Affymetrix Entrez (_atm[Entrez])	16651	1132	14.7094
Affymetrix (AFFX-* or *_at)	120379	10926	11.0177
Total B	202967	17086	11.8791
Gene Chips MOE430A and MOE430B
Original Affymetrix	249958	22690	11.0162
Original Affymetrix	248704	22575	11.0168
Brainarray (_atd[Entrez])	171108	12175	14.054
Affymetrix Entrez (_atm[Entrez])	17038	1165	14.6249
Affymetrix (AFFX-* or *_at)	39106	3572	10.9479
Total	227252	16912	13.4373
Brainarray (_atd[Entrez])	71904	5716	12.5794
Affymetrix Entrez (_atm[Entrez])	99273	6605	15.03
Affymetrix (AFFX-* or *_at)	68237	6201	11.0042
Total	239414	18522	12.9259
Brainarray (_atd[Entrez])	166672	11722	14.2187
Affymetrix Entrez (_atm[Entrez])	14652	982	14.9206
Affymetrix (AFFX-* or *_at)	39106	3572	10.9479
Total	220430	16276	13.5433
Brainarray (_atd[Entrez])	62484	4752	13.149
Affymetrix Entrez (_atm[Entrez])	53111	3784	14.0357
Affymetrix (AFFX-* or *_at)	68237	6201	11.0042
Total	183832	14737	12.4742
Gene Chip moe430A-2
Original Affymetrix	249958	22690	11.0162
Brainarray (_atd[Entrez])	171108	12175	14.054
Affymetrix Entrez (_atm[Entrez])	17038	1165	14.6249
Affymetrix (AFFX-* or *_at)	39106	3572	10.9479
Total	227252	16912	13.4373
Gene Chip Zebrafish
Original Affymetrix	249752	15617	15.9923
Brainarray (_atd[Entrez])	98123	6943	14.1327
Affymetrix Entrez (_atm[Entrez])	58270	3322	17.5406
Affymetrix (AFFX-* or *_at)	64425	4042	15.9389
Total	220818	14307	15.4343
Gene Chip RG_U34A
Original Affymetrix	20464	1031	19.8487
Brainarray (_atd[Entrez])	75905	4224	17.9699
Affymetrix Entrez (_atm[Entrez])	1857	68	27.3088
Affymetrix (AFFX-* or *_at)	18607	937	19.8581
Total	96369	5229	18.4297
