# Supplementary material for: Salvaging Affymetrix probes after probe-level re-annotation
Source: BMC Res Notes. 2008 Aug 19;1:66. doi: 10.1186/1756-0500-1-66 (PMC2547102; doi:10.1186/1756-0500-1-66)
Supplement: Additional file 2 — Hybrid probe-set distribution using Brainarray version 10. [file 1756-0500-1-66-S2.xls]

## Sheet: Sheet1
Supplementary Table 2: Hybrid annotation probe-set distribution using Brainarray version 10.
Probe-set origin					Brainarray sets				Affymetrix probe-sets
Entrez id					Yes				Yes						No
Hybrid annotation probe-set id					atd_[Entrez id]				atm_[Entrez id]						AFFX-* or *_at
Extension						_d				_1	_2	_m				_1	_2
GeneChip	species	Original probe-sets	HA probe-sets	% of original	unique probes	probes reused *	Total	% of original	original	1 discarded probe	2 discarded probes	merged sets	Total	% of original	Original	1 discarded probe	2 discarded probes	Total	% of original
HG-U133_Plus_2	Homo sapiens (man)	54675	43719	0.799616	17527	0	17527	0.320567	1613	6	5	721	2345	0.0428898	23302	268	277	23847	0.436159
Rhesus	Macaca mulatta (rhesus)	52865	42466	0.803291	16002	0	16002	0.302696	690	9	11	128	838	0.0158517	24965	325	336	25626	0.484744
Mouse430_2	Mus musculus (mouse)	45101	35114	0.778564	16475	0	16475	0.365291	3557	3	1	1204	4765	0.105652	13224	312	338	13874	0.307621
Canine_2	Canis familiaris (dog)	43035	32504	0.755292	15771	0	15771	0.366469	392	2	3	200	597	0.0138724	15488	320	328	16136	0.374951
Chicken	Gallus gallus (chicken)	38535	30838	0.80026	12495	0	12495	0.324251	1203	7	5	398	1613	0.0418581	16252	253	225	16730	0.434151
Rat230_2	Rattus norvegicus (rat)	31099	27418	0.881636	11498	0	11498	0.369722	1794	2	2	548	2346	0.0754365	13341	130	103	13574	0.436477
Bovine	Bos taurus (cow)	24128	20546	0.851542	9428	0	9428	0.390749	1620	2	4	500	2126	0.0881134	8808	93	91	8992	0.372679
HG-U133B	Homo sapiens (man)	22645	19991	0.8828	6079	0	6079	0.268448	2300	1	1	684	2986	0.131861	10840	39	47	10926	0.482491
MOE430B	Mus musculus (mouse)	22575	18522	0.820465	5716	0	5716	0.2532	4880	0	0	1725	6605	0.29258	6042	75	84	6201	0.274684
HG-U133A	Homo sapiens (man)	22283	16993	0.762599	11961	0	11961	0.536777	737	7	3	176	923	0.0414217	3840	131	138	4109	0.184401
MOE430A	Mus musculus (mouse)	22690	16912	0.74535	12175	0	12175	0.53658	892	3	1	269	1165	0.0513442	3223	155	194	3572	0.157426
Zebrafish	Danio rerio (zebrafish)	15617	14307	0.916117	6943	0	6943	0.44458	3048	3	5	266	3322	0.212717	3947	54	41	4042	0.258821
* In Brainarray versions earlier than 10, we found a number of probe-sets that contained probes also used in other probe-sets. In the latest Brainarray version (10) these were absent.
